# Supplementary material for: Intraspecies Competition for Niches in the Distal Gut Dictate Transmission during Persistent Salmonella Infection
Source: PLoS Pathog. 2014 Dec 4;10(12):e1004527. doi: 10.1371/journal.ppat.1004527 (PMC4256465; doi:10.1371/journal.ppat.1004527)
Supplement: Table S1 — Oligonucleotides used in this study. Primers for tag insertion into SL1344 to generate WITS strains W1–8 and qPCR determination of WITS relative abundances. Previously published primers for Δhyb deletion are referenced. (XLSX) [file ppat.1004527.s014.xlsx]

## Sheet: Sheet1
Table S1: Oligonucleotides used in this study
WITS Construction									WITS qPCR
Primer	Sequence								Primer	Sequence
WR	ATGTCCCGCGTCGGTCAACTTCCTGTGAAAAATCGAACATCATATGAATATCCTCCTTAG								QR	AGCGTGAGGGGATCTTGA
W1-A	CGCGCGATAGGTGTGGAGTGGTGTCGTTGGGGGGGTTGTTGTGTAGGCTGGAGCTGCTTC								Q1	TAGGTGTGGAGTGGTGTCGT
W1-B	AGATGAAATGGTTGGCCTGATGAATACCGTTCAGGCATAACGCGCGATAGGTGTGGAGTG								Q2	TTGGTATTGCGGGTGGTAG
W2-A	GGGGAGTTGTTGGTATTGCGGGTGGTAGCTGGTGGGAGCTGTGTAGGCTGGAGCTGCTTC								Q3	GCGAGTGAGATCGAGTGTGT
W2-B	AGATGAAATGGTTGGCCTGATGAATACCGTTCAGGCATAAGGGGAGTTGTTGGTATTGCG								Q4	TGAGTGAGGGGTGTCTTTAGC
W3-A	GGCGAGGGCGCGAGTGAGATCGAGTGTGTGGGATTGATATGTGTAGGCTGGAGCTGCTTC								Q5	GGGCTGGTGAGCGTTATAGT
W3-B	AGATGAAATGGTTGGCCTGATGAATACCGTTCAGGCATAAGGCGAGGGCGCGAGTGAGAT								Q6	GGTTATGGGGCTGGATAGTG
W4-A	AGCTGGAGCTCGAGAGTGAGTGAGGGGTGTCTTTAGCTATGTGTAGGCTGGAGCTGCTTC								Q7	GGGATGGCGGTATAGTTAGG
W4-B	AGATGAAATGGTTGGCCTGATGAATACCGTTCAGGCATAAAGCTGGAGCTCGAGAGTGAG								Q8	GGAGAGTGATCGGTGGTTGT
W5-A	GGCGTGGGAGTGAGGGGGTGGGCTGGTGAGCGTTATAGTTGTGTAGGCTGGAGCTGCTTC
W5-B	AGATGAAATGGTTGGCCTGATGAATACCGTTCAGGCATAAGGCGTGGGAGTGAGGGGGTG
W6-A	AGGGGTGGGGTTATGGGGCTGGATAGTGCGCGTGCTAGCTGTGTAGGCTGGAGCTGCTTC
W6-B	AGATGAAATGGTTGGCCTGATGAATACCGTTCAGGCATAAAGGGGTGGGGTTATGGGGCT
W7-A	ATTGGGATGGCGGTATAGTTAGGTATATCGTTCTTGATTTGTGTAGGCTGGAGCTGCTTC
W7-B	AGATGAAATGGTTGGCCTGATGAATACCGTTCAGGCATAAATTGGGATGGCGGTATAGTT
W8-A	AGAGAGAGCTGGAGAGTGATCGGTGGTTGTGGTGGGAGTGGTGTAGGCTGGAGCTGCTTC
W8-B	AGATGAAATGGTTGGCCTGATGAATACCGTTCAGGCATAAAGAGAGAGCTGGAGAGTGAT
Δhyb deletion
Primer	Reference
hyb-fwd_KO	Maier et. al., 2013 [30]
hyb-rev_KO	[30]
Control hyb fwd	[30]
Control hyb rev	[30]
