# Supplementary material for: Intraspecies Competition for Niches in the Distal Gut Dictate Transmission during Persistent Salmonella Infection
Source: PLoS Pathog. 2014 Dec 4;10(12):e1004527. doi: 10.1371/journal.ppat.1004527 (PMC4256465; doi:10.1371/journal.ppat.1004527)
Supplement: Table S2 — Statistical analyses of WITS abundances in all sites sampled. qPCR analyses were performed on all specified tissues collected from all mice (n = 19) to determine WITS relative abundances. The relative abundance of each WITS strain in each tissue was analyzed by one-way ANOVA (MS = mean square, F = F statistic, DFn = degrees of freedom numerator, DFd = degrees of freedom denominator) and Kruskal-Wallis tests. Significance defined by p≤0.05. (XLSX) [file ppat.1004527.s015.xlsx]

## Sheet: Sheet1
Table S2: Statistical analyses of WITS abundances in all sites sampled
Parametric	One-way ANOVA of WITS abundances in various tissues
	Tissue	MS	F (DFn, DFd)	P value
	spleen	368.4	F (4.969, 89.45) = 0.6267	0.6789
	liver	370.1	F (4.925, 88.65) = 0.8914	0.4892
	gb	945.1	F (3.767, 67.80) = 1.405	0.2434
	pp	598.3	F (5.428, 97.70) = 0.6682	0.6606
	si	623.1	F (5.832, 105.0) = 0.6947	0.6503
	cecum	329.9	F (5.961, 107.3) = 0.3378	0.9146
	colon	299.8	F (5.516, 99.28) = 0.3347	0.9054
	feces	310.4	F (6.210, 111.8) = 0.2983	0.9406
Non-parametric	Kruskal-Wallis test of WITS abundances in various tissues
	Tissue	P value	Krukal-Wallis statistic
	spleen	0.1191	11.48
	liver	0.0547	13.81
	gb	0.4152	7.133
	pp	0.4094	7.189
	si	0.0807	12.66
	cecum	0.8772	3.083
	colon	0.8402	3.452
	feces	0.9723	1.751
