# Supplementary material for: Intraspecies Competition for Niches in the Distal Gut Dictate Transmission during Persistent Salmonella Infection
Source: PLoS Pathog. 2014 Dec 4;10(12):e1004527. doi: 10.1371/journal.ppat.1004527 (PMC4256465; doi:10.1371/journal.ppat.1004527)
Supplement: Table S4 — Diet-induced gallstones increase levels of Salmonella within systemic tissues during co-infection. Mice were either fed a control or lithogenic gallstone-inducing diet for 11 weeks. Animals were then co-infected with 108 SL1344 and 103 SL1344-kanR. Blood, spleen, liver, and gallbladder tissues were collected after 30 days. (XLSX) [file ppat.1004527.s017.xlsx]

## Sheet: Sheet1
Table S4: Diet-induced gallstones increase levels of Salmonella within systemic tissues
	Control	Gallstones
	(n=10)	(n=13)
CFU in blood
mean	3.13 x 102	3.06 x 103
range	0 - 1.23 x 103	3.30 x 102 - 1.66 x 104
CFU in spleen
mean	2.83 x 104	5.69 x 105
range	1.56 x 104 - 6.00 x 104	2.19 x 104 - 2.54 x 106
CFU in liver
mean	3.00 x 104	7.83 x 105
range	1.80 x 104 - 4.80 x 104	7.80 x 104 - 3.86 x 106
CFU in gallbladder
mean	2.18 x 102	1.73 x 106
range	7.00 x 101 - 4.30 x 102	1.22 x 103 - 2.24 x 107
